# Supplementary material for: Design, Synthesis, and Biological Evaluation of Boron-Containing Macrocyclic Polyamines and Their Zinc(II) Complexes for Boron Neutron Capture Therapy
Source: J Med Chem. 2021 Jun 2;64(12):8523–44. doi: 10.1021/acs.jmedchem.1c00445 (PMC8279495; doi:10.1021/acs.jmedchem.1c00445)
Supplement: Supplementary file 2 — jm1c00445_si_002.csv [file jm1c00445_si_002.csv]

Compound_ID	SMILES	IC50 (ÊM) (HeLa S3)	IC50 (ÊM) (A549)	IC50 (ÊM) (IMR90)	Boron uptake in HeLa S3 (fmol/cell)	Boron uptake in A549 (fmol/cell)	Boron uptake in IMR90 (fmol/cell)	T/N ratio (HeLa S3/IMR90)	T/N ratio (A549/IMR90)
1	S[10B]1234[10BH]567[10BH]189[10BH]%10%112[10BH]%12%133[10BH]54%14[10BH]%12%15%16[10BH]6%17%14[10BH]78%18[10BH]%10%199[10BH]%15%13%11[10BH]%16%18%17%19	> 200	> 200	> 200	0.23 } 0.003	0.24 } 0.006	0.30 } 0.008	0.77	0.80
2	N[C@H](C(O)=O)CC1=CC=C([10B](O)O)C=C1	> 200	> 200	> 200	0.30 } 0.004	0.29 } 0.002	0.10 } 0.013	3.00	2.90
7	[H]N1CCN(CC2=CC=CC=C2B(OC34CCCCC3)OC54CCCCC5)CCN([H])CCN([H])CC1	100 } 9	162 } 7	108 } 5	0.22 } 0.010	1.38 } 0.061	0.46 } 0.007	0.48	3.00
12a	[H]N(CC1)CCN(CCN1[H])CC2=CC=C(B(O)O)C=C2	> 200	> 200	> 200	0.10 } 0.027	0.15 } 0.008	0.13 } 0.010	0.78	1.15
13a	[H]N1CCN(CC2=CC=C(B(O)O)C=C2)CCN([H])CCN([H])CC1	> 200	> 200	> 200	0.09 } 0.013	0.23 } 0.077	0.22 } 0.007	0.40	1.05
14a	[H]N1CCN([H])CCN(CC2=CC=C(B(O)O)C=C2)CCN([H])CCN([H])CC1	> 200	> 200	> 200	0.14 } 0.011	0.22 } 0.017	0.08 } 0.012	1.79	2.75
15a	[H]N(CC1)CCN(CCN1[H])CC2=CC=C(B(OC34CCCCC3)OC54CCCCC5)C=C2	131 } 11	151 } 3	83 } 5	0.69 } 0.010	3.07 } 0.092	1.22 } 0.029	0.57	2.52
15b	[H]N(CC1)CCN(CCN1[H])CC2=CC=CC(B(OC34CCCCC3)OC54CCCCC5)=C2	> 200	> 200	187 } 14	0.65 } 0.009	2.81 } 0.023	0.74 } 0.006	0.88	3.80
16a	[H]N1CCN(CC2=CC=C(B(OC34CCCCC3)OC54CCCCC5)C=C2)CCN([H])CCN([H])CC1	112 } 4	> 200	94} 6	0.92 } 0.139	1.45 } 0.024	1.01 } 0.045	0.91	1.44
16b	[H]N1CCN(CC2=CC=CC(B(OC34CCCCC3)OC54CCCCC5)=C2)CCN([H])CCN([H])CC1	163 } 1	128 } 9	135 } 2	0.52 } 0.023	1.10 } 0.050	0.32 } 0.003	1.64	3.43
17a	[H]N1CCN([H])CCN(CC2=CC=C(B(OC34CCCCC3)OC54CCCCC5)C=C2)CCN([H])CCN([H])CC1	> 200	> 200	151 } 8	1.04 } 0.019	1.01 } 0.025	0.25 } 0.008	4.18	4.05
17b	[H]N1CCN([H])CCN(CC2=CC=CC(B(OC34CCCCC3)OC54CCCCC5)=C2)CCN([H])CCN([H])CC1	22 } 1	34 } 1	18 } 3	0.97 } 0.014	1.32 } 0.009	0.34 } 0.012	2.86	3.87
17c	[H]N1CCN([H])CCN(CC2=CC=CC=C2B(OC34CCCCC3)OC54CCCCC5)CCN([H])CCN([H])CC1	65 } 2	117 } 10	35 } 3	0.77 } 0.036	1.32 } 0.040	1.36 } 0.057	0.57	0.97
18a	[H][N](CC1)([Zn+2]23)CC[N]3(CC[N]12[H])CC4=CC=C(B(OC56CCCCC5)OC76CCCCC7)C=C4	112 } 3	155 } 3	130 } 9	2.21 } 0.096	2.84 } 0.052	2.47 } 0.033	0.89	1.15
18b	[H][N](CC1)([Zn+2]23)CC[N]3(CC[N]12[H])CC4=CC=CC(B(OC56CCCCC5)OC76CCCCC7)=C4	> 200	> 200	162 } 5	2.60 } 0.086	3.10 } 0.078	2.43 } 0.028	1.07	1.28
19a	[H][N]1([Zn+2]234)CC[N]4(CC5=CC=C(B(OC67CCCCC6)OC87CCCCC8)C=C5)CC[N]3([H])CC[N]2([H])CC1	148 } 3	139 } 11	95 } 16	0.30 } 0.016	0.21 } 0.018	0.58 } 0.018	0.51	0.36
19b	[H][N]1([Zn+2]234)CC[N]4(CC5=CC=CC(B(OC67CCCCC6)OC87CCCCC8)=C5)CC[N]3([H])CC[N]2([H])CC1	> 200	> 200	> 200	0.27 } 0.015	0.26 } 0.011	0.42 } 0.001	0.65	0.62
20a	[H][N]12CC[N]([H])([Zn+2]2345)CC[N]5(CC6=CC=C(B(OC78CCCCC7)OC98CCCCC9)C=C6)CC[N]4([H])CC[N]3([H])CC1	> 200	> 200	129 } 16	0.37 } 0.016	0.63 } 0.020	0.45 } 0.017	0.82	1.40
20b	[H][N]12CC[N]([H])([Zn+2]2345)CC[N]5(CC6=CC=CC(B(OC78CCCCC7)OC98CCCCC9)=C6)CC[N]4([H])CC[N]3([H])CC1	71 } 1	> 200	32 } 5	0.80 } 0.014	1.41 } 0.003	0.82 } 0.022	0.98	1.72
20c	[H][N]12CC[N]([H])([Zn+2]2345)CC[N]5(CC6=CC=CC=C6B(OC78CCCCC7)OC98CCCCC9)CC[N]4([H])CC[N]3([H])CC1	138 } 6	197 } 21	83 } 8	0.31 } 0.020	0.62 } 0.032	0.39 } 0.017	0.79	1.59
